# Supplementary material for: α-Hydroxylactams as Efficient Entries to Diversely Functionalized Ferrociphenols: Synthesis and Antiproliferative Activity Studies
Source: Molecules. 2022 Jul 16;27(14):4549. doi: 10.3390/molecules27144549 (PMC9324693; doi:10.3390/molecules27144549)
Supplement: Supplementary file 1 [file molecules-27-04549-s001.zip]

Archive with 1 entries (1 files):
- molecules-1705428-supplementary.pdf
